# Supplementary material for: Disruption of LLM9428/OsCATC Represses Starch Metabolism and Confers Enhanced Blast Resistance in Rice
Source: Int J Mol Sci. 2022 Mar 30;23(7):3827. doi: 10.3390/ijms23073827 (PMC8998287; doi:10.3390/ijms23073827)
Supplement: Supplementary file 1 [file ijms-23-03827-s001.zip]

Archive with 1 entries (1 files):
- ijms-1632305-supplementary.pdf
